# Supplementary material for: Trimeric and Dimeric Carbazole Alkaloids from Murraya microphylla
Source: Molecules. 2021 Sep 20;26(18):5689. doi: 10.3390/molecules26185689 (PMC8469674; doi:10.3390/molecules26185689)
Supplement: Supplementary file 1 [file molecules-26-05689-s001.zip]

Archive with 1 entries (1 files):
- molecules-1365605-supplementary.pdf
